# Supplementary material for: Inhibition of IκB Kinase Is a Potential Therapeutic Strategy to Circumvent Resistance to Epidermal Growth Factor Receptor Inhibition in Triple-Negative Breast Cancer Cells
Source: Cancers (Basel). 2022 Oct 24;14(21):5215. doi: 10.3390/cancers14215215 (PMC9654813; doi:10.3390/cancers14215215)
Supplement: Supplementary file 1 [file cancers-14-05215-s001.zip]

Archive with 3 entries (2 files):
- cancers-1970177-supplementary materials/
- cancers-1970177-supplementary materials/File S1-original wb.pdf
- cancers-1970177-supplementary materials/Table S1.pdf
